# Supplementary material for: Combined Omics Analysis Further Unveils the Specific Role of Butyrate in Promoting Growth in Early-Weaning Animals
Source: Int J Mol Sci. 2023 Jan 16;24(2):1787. doi: 10.3390/ijms24021787 (PMC9864007; doi:10.3390/ijms24021787)
Supplement: Supplementary file 1 [file ijms-24-01787-s001.zip]

Archive with 1 entries (1 files):
- ijms-2121887-supplementary.pdf
